# Supplementary material for: Genome-Wide Identification of GRAS Gene Family and Drought Response Analysis of DELLA Proteins in Populus deltoides
Source: Curr Issues Mol Biol. 2026 May 22;48(6):541. doi: 10.3390/cimb48060541 (PMC13297757; doi:10.3390/cimb48060541)
Supplement: Supplementary file 1 [file cimb-48-00541-s001.zip]

Archive with 3 entries (2 files):
- cimb-4310972-supplementary-revised/
- cimb-4310972-supplementary-revised/cimb-4310972-supplementary-revised.pdf
- cimb-4310972-supplementary-revised/Supplementary_Table.xlsx
