# Supplementary material for: Genome-Wide Identification of GRAS Gene Family and Drought Response Analysis of DELLA Proteins in Populus deltoides
Source: Curr Issues Mol Biol. 2026 May 22;48(6):541. doi: 10.3390/cimb48060541 (PMC13297757; doi:10.3390/cimb48060541)
Supplement: Supplementary file 1 [file cimb-48-00541-s001.zip › cimb-4310972-supplementary-revised/Supplementary_Table.xlsx]

## Sheet: Table S1
Table S1. All primers used in this study
Primer name	Forward primer (5'--3')	Reverse primer (5'--3')
qRT-PdeGRAS29	GGCACCATCTGTGAATTCCT	AACAAGGGCATCAGCAAGTT
qRT-PdeGRAS51	GCTCCTGCTGAATCTTCCAC	CGAAATCCCAAAAGAACCAA
qRT-PdeGRAS59	AACCAAAGCTGTTCGAGGAA	AAGCCACAAGAGAACCGAGA
qRT-PdeGRAS77	CTGATTTCATGGACCGGTTT	ACCACTGTTGCATTGGATGA
qRT-PdeGRAS86	GTTGCCACGTACTTTGCTGA	CGTGGACTCGACTTGCATTA
qRT-actin	CATCCAGGCTGTCCTTTCCC	AACGAAGGATGGCGTGTGG
1302-PdeGRAS77	actcttgaccatggtagatctATGGAGTGTGCTAAGGCGATTG	aagttcttctcctttactagtTAGTGAAAATACACTCAACGAATTTATTG

## Sheet: Table S2
Table S2. PdeGRAS gene family information statistics
Gene name	Gene ID	pI	MW	Subcellular localization	Protein (aa)	CDS (bp)
PdeGRAS1	Podel.01G026000	5.92	53859.7	Nucleus	476	1431
PdeGRAS2	Podel.01G115600	5.74	74156.9	Nucleus	666	2001
PdeGRAS3	Podel.01G130300	6.25	85829.7	Nucleus	778	2337
PdeGRAS4	Podel.01G179700	6.8	62158.7	Nucleus	556	1671
PdeGRAS5	Podel.01G252600	5.26	85472.1	Nucleus	759	2280
PdeGRAS6	Podel.01G252700	5	89213.7	Nucleus	795	2388
PdeGRAS7	Podel.01G252800	5.42	73918.8	Nucleus	657	1974
PdeGRAS8	Podel.01G252900	7.05	74834.7	Nucleus	657	1974
PdeGRAS9	Podel.01G253000	5.71	80696.1	Nucleus	712	2139
PdeGRAS10	Podel.01G297900	4.99	49282.1	Chloroplast/Nucleus	434	1305
PdeGRAS11	Podel.01G327000	5.69	111933	Nucleus	980	2943
PdeGRAS12	Podel.01G345500	5.44	74849.4	Nucleus	676	2031
PdeGRAS13	Podel.01G353400	5.38	73738.1	Nucleus	665	1998
PdeGRAS14	Podel.01G386000	5.12	59017.8	Nucleus	533	1602
PdeGRAS15	Podel.01G432800	5.82	65006.1	Nucleus	583	1752
PdeGRAS16	Podel.02G038300	6.31	57343.3	Nucleus	512	1539
PdeGRAS17	Podel.02G080400	5.01	65495.9	Nucleus	585	1758
PdeGRAS18	Podel.02G093800	6.83	48752.4	Nucleus	440	1323
PdeGRAS19	Podel.02G157900	5.87	51074.7	Nucleus	454	1365
PdeGRAS20	Podel.02G158700	5.76	76434.2	Nucleus	696	2091
PdeGRAS21	Podel.02G218100	8.77	55165.6	Nucleus	484	1455
PdeGRAS22	Podel.03G068200	6.01	57526.2	Nucleus	516	1551
PdeGRAS23	Podel.03G117100	6.32	83331.2	Nucleus	750	2253
PdeGRAS24	Podel.03G117400	5.5	71541.8	Nucleus	651	1956
PdeGRAS25	Podel.03G131000	5.61	70243.2	Nucleus	627	1884
PdeGRAS26	Podel.03G218800	6.21	53684.7	Nucleus	476	1431
PdeGRAS27	Podel.04G078200	6.05	69391.6	Cytoplasm/Nucleus	598	1797
PdeGRAS28	Podel.04G085500	6.11	73550.6	Nucleus	668	2007
PdeGRAS29	Podel.04G097100	4.97	65803.2	Nucleus	607	1824
PdeGRAS30	Podel.04G214600	9.63	29557.6	Nucleus	271	816
PdeGRAS31	Podel.04G214700	5.28	17068.6	Chloroplast/Nucleus	147	444
PdeGRAS32	Podel.05G106000	4.74	50736.5	Nucleus	450	1353
PdeGRAS33	Podel.05G138000	5.03	65201.5	Nucleus	591	1776
PdeGRAS34	Podel.05G139700	6.29	61561.1	Nucleus	548	1647
PdeGRAS35	Podel.05G158200	5.15	38907.5	Nucleus	342	1029
PdeGRAS36	Podel.05G186400	5.71	55507.6	Nucleus	503	1512
PdeGRAS37	Podel.05G198100	4.91	65737	Nucleus	587	1764
PdeGRAS38	Podel.05G202100	5.11	52513.4	Nucleus	464	1395
PdeGRAS39	Podel.05G240900	5.96	57803.8	Nucleus	515	1548
PdeGRAS40	Podel.06G018000	5.52	61148.1	Nucleus	546	1641
PdeGRAS41	Podel.06G023400	6.02	48042.6	Nucleus	444	1335
PdeGRAS42	Podel.06G093500	8.64	74729.9	Nucleus	661	1986
PdeGRAS43	Podel.06G123600	5.82	63411.1	Nucleus	590	1773
PdeGRAS44	Podel.07G031200	4.9	65464.8	Nucleus	594	1785
PdeGRAS45	Podel.07G034100	6.08	61432.8	Nucleus	546	1641
PdeGRAS46	Podel.07G060600	5.41	50729.1	Nucleus	452	1359
PdeGRAS47	Podel.07G069300	5.68	57998.7	Nucleus	511	1536
PdeGRAS48	Podel.07G128600	5.1	50183.8	Nucleus	449	1350
PdeGRAS49	Podel.07G143400	5.44	46346.3	Nucleus	411	1236
PdeGRAS50	Podel.08G071200	5.59	82272.5	Nucleus	740	2223
PdeGRAS51	Podel.08G152800	5.48	66097.5	Nucleus	602	1809
PdeGRAS52	Podel.09G032000	5.28	85411.2	Nucleus	759	2280
PdeGRAS53	Podel.09G032100	5.29	84437.4	Nucleus	751	2256
PdeGRAS54	Podel.09G032200	5.5	74787.5	Nucleus	658	1977
PdeGRAS55	Podel.09G032300	6.13	75247.7	Nucleus	656	1971
PdeGRAS56	Podel.09G032400	5.64	79020.3	Nucleus	697	2094
PdeGRAS57	Podel.09G049300	6.05	52490.4	Nucleus	470	1413
PdeGRAS58	Podel.09G077300	5.01	49980.4	Nucleus	439	1320
PdeGRAS59	Podel.10G108800	5.63	66308.7	Nucleus	602	1809
PdeGRAS60	Podel.10G145100	6.65	50242	Nucleus	446	1341
PdeGRAS61	Podel.10G145200	5.43	54890.3	Nucleus	489	1470
PdeGRAS62	Podel.10G145300	5.19	62453.1	Nucleus	549	1650
PdeGRAS63	Podel.10G145400	4.86	63650.5	Nucleus	562	1689
PdeGRAS64	Podel.10G145500	5.59	66942.1	Nucleus	588	1767
PdeGRAS65	Podel.10G206500	7.55	53878.1	Nucleus	482	1449
PdeGRAS66	Podel.11G129100	5.57	64033.1	Nucleus	575	1728
PdeGRAS67	Podel.12G024300	6.91	49420.4	Nucleus	435	1308
PdeGRAS68	Podel.12G099600	5.88	57473.8	Nucleus	516	1551
PdeGRAS69	Podel.13G122600	6.01	52464.6	Nucleus	463	1392
PdeGRAS70	Podel.14G064300	5.74	77113.8	Nucleus	701	2106
PdeGRAS71	Podel.14G124400	6.16	67244.5	Nucleus	587	1764
PdeGRAS72	Podel.14G173900	5.83	60787.8	Nucleus	547	1644
PdeGRAS73	Podel.15G008300	6.68	48396.4	Nucleus	427	1284
PdeGRAS74	Podel.15G095800	5.84	57964.2	Nucleus	519	1560
PdeGRAS75	Podel.16G009500	5.3	61424.2	Nucleus	546	1641
PdeGRAS76	Podel.16G022300	5.42	47145.5	Nucleus	436	1311
PdeGRAS77	Podel.16G029800	5.52	43604.7	Nucleus	383	1152
PdeGRAS78	Podel.16G030000	5.26	54584.9	Nucleus	477	1431
PdeGRAS79	Podel.16G128400	4.75	60227.9	Nucleus	535	1608
PdeGRAS80	Podel.16G149300	6.02	91027	Nucleus	829	2490
PdeGRAS81	Podel.17G019700	5.02	84552.5	Nucleus	749	2250
PdeGRAS82	Podel.17G020000	5.84	31938	Nucleus	280	843
PdeGRAS83	Podel.17G020100	5.46	125527	Nucleus	1096	3291
PdeGRAS84	Podel.17G027100	5.33	49678.2	Nucleus	441	1326
PdeGRAS85	Podel.17G042300	5.29	50295.4	Nucleus	448	1347
PdeGRAS86	Podel.17G134500	4.99	67375.9	Nucleus	620	1863
PdeGRAS87	Podel.17G154900	6.45	73889.1	Nucleus	672	2019
PdeGRAS88	Podel.19G010600	4.75	55168	Nucleus	485	1458
PdeGRAS89	Podel.19G090300	6.45	52688.2	Nucleus	463	1392
PdeGRAS90	Podel.T067200	4.8	53013.9	Nucleus	462	1389
PdeGRAS91	Podel.T123400	5.55	63481.5	Chloroplast/Nucleus	546	1641
PdeGRAS92	Podel.T179900	6.91	77699.8	Nucleus	707	2124

## Sheet: Table S3
Table S3. Gene information of GRASs in four species
Gene name	Gene ID	Class
AtSCL31	AT1G07520	At
AtSCL14	AT1G07530	At
AtGAI	AT1G14920	At
AtSCL13	AT1G21450	At
AtSCL3	AT1G50420	At
AtSCL5	AT1G50600	At
AtLAS	AT1G55580	At
AtSCL28	AT1G63100	At
AtRGL1	AT1G66350	At
AtRGA1	AT2G01570	At
AtSCL21	AT2G04890	At
AtSCL33a	AT2G29060	At
AtSCL33b	AT2G29065	At
AtSCL9	AT2G37650	At
AtHAM1	AT2G45160	At
AtRGL2	AT3G03450	At
AtSCL29	AT3G13840	At
AtSCL30	AT3G46600	At
AtSCL32	AT3G49950	At
AtSCL7	AT3G50650	At
AtSCR	AT3G54220	At
AtHAM2	AT3G60630	At
AtHAM3	AT4G00150	At
AtSCL26	AT4G08250	At
AtSCL13	AT4G17230	At
AtHAM4	AT4G36710	At
AtSHR	AT4G37650	At
AtRGL3	AT5G17490	At
AtSCL23	AT5G41920	At
ATPAT1	AT5G48150	At
AtSCL8	AT5G52510	At
AtSCL11	AT5G59450	At
AtSCL4	AT5G66770	At
	AT5G67411	At
OsGRAS1	LOC_Os01g45860	Os
OsGRAS2	LOC_Os01g62460	Os
OsGRAS3	LOC_Os01g65900	Os
OsGRAS4	LOC_Os01g67650	Os
OsGRAS5	LOC_Os01g67670	Os
OsGRAS6	LOC_Os01g71970	Os
OsGRAS7	LOC_Os02g10360	Os
OsGRAS8	LOC_Os02g44360	Os
OsGRAS9	LOC_Os02g44370	Os
OsGRAS10	LOC_Os02g45760	Os
OsGRAS11	LOC_Os03g09280	Os
OsGRAS12	LOC_Os03g15680	Os
OsGRAS13	LOC_Os03g29480	Os
OsGRAS14	LOC_Os03g31880	Os
OsGRAS15	LOC_Os03g40080	Os
OsGRAS16	LOC_Os03g48450	Os
OsGRAS17	LOC_Os03g49990	Os
OsGRAS18	LOC_Os03g51330	Os
OsGRAS19	LOC_Os04g35250	Os
OsGRAS20	LOC_Os04g46860	Os
OsGRAS21	LOC_Os04g49110	Os
OsGRAS22	LOC_Os04g50060	Os
OsGRAS23	LOC_Os05g31380	Os
OsGRAS24	LOC_Os05g31420	Os
OsGRAS25	LOC_Os05g40710	Os
OsGRAS26	LOC_Os05g42130	Os
OsGRAS27	LOC_Os05g49930	Os
OsGRAS28	LOC_Os06g01620	Os
OsGRAS29	LOC_Os06g03710	Os
OsGRAS30	LOC_Os06g10900	Os
OsGRAS31	LOC_Os06g40780	Os
OsGRAS32	LOC_Os07g36170	Os
OsGRAS33	LOC_Os07g38030	Os
OsGRAS34	LOC_Os07g39470	Os
OsGRAS35	LOC_Os07g39820	Os
OsGRAS36	LOC_Os07g40020	Os
OsGRAS37	LOC_Os10g22430	Os
OsGRAS38	LOC_Os10g40390	Os
OsGRAS39	LOC_Os11g03110	Os
OsGRAS40	LOC_Os11g04400	Os
OsGRAS41	LOC_Os11g04570	Os
OsGRAS42	LOC_Os11g04590	Os
OsGRAS43	LOC_Os11g06180	Os
OsGRAS44	LOC_Os11g11600	Os
OsGRAS45	LOC_Os11g31100	Os
OsGRAS46	LOC_Os11g47870	Os
OsGRAS47	LOC_Os11g47890	Os
OsGRAS48	LOC_Os11g47900	Os
OsGRAS49	LOC_Os11g47910	Os
OsGRAS50	LOC_Os11g47920	Os
OsGRAS51	LOC_Os12g02870	Os
OsGRAS52	LOC_Os12g04200	Os
OsGRAS53	LOC_Os12g04370	Os
OsGRAS54	LOC_Os12g04380	Os
OsGRAS55	LOC_Os12g06540	Os
OsGRAS56	LOC_Os12g38490	Os
PdeGRAS1	Podel.01G026000	Pde
PdeGRAS2	Podel.01G115600	Pde
PdeGRAS3	Podel.01G130300	Pde
PdeGRAS4	Podel.01G179700	Pde
PdeGRAS5	Podel.01G252600	Pde
PdeGRAS6	Podel.01G252700	Pde
PdeGRAS7	Podel.01G252800	Pde
PdeGRAS8	Podel.01G252900	Pde
PdeGRAS9	Podel.01G253000	Pde
PdeGRAS10	Podel.01G297900	Pde
PdeGRAS11	Podel.01G327000	Pde
PdeGRAS12	Podel.01G345500	Pde
PdeGRAS13	Podel.01G353400	Pde
PdeGRAS14	Podel.01G386000	Pde
PdeGRAS15	Podel.01G432800	Pde
PdeGRAS16	Podel.02G038300	Pde
PdeGRAS17	Podel.02G080400	Pde
PdeGRAS18	Podel.02G093800	Pde
PdeGRAS19	Podel.02G157900	Pde
PdeGRAS20	Podel.02G158700	Pde
PdeGRAS21	Podel.02G218100	Pde
PdeGRAS22	Podel.03G068200	Pde
PdeGRAS23	Podel.03G117100	Pde
PdeGRAS24	Podel.03G117400	Pde
PdeGRAS25	Podel.03G131000	Pde
PdeGRAS26	Podel.03G218800	Pde
PdeGRAS27	Podel.04G078200	Pde
PdeGRAS28	Podel.04G085500	Pde
PdeGRAS29	Podel.04G097100	Pde
PdeGRAS30	Podel.04G214600	Pde
PdeGRAS31	Podel.04G214700	Pde
PdeGRAS32	Podel.05G106000	Pde
PdeGRAS33	Podel.05G138000	Pde
PdeGRAS34	Podel.05G139700	Pde
PdeGRAS35	Podel.05G158200	Pde
PdeGRAS36	Podel.05G186400	Pde
PdeGRAS37	Podel.05G198100	Pde
PdeGRAS38	Podel.05G202100	Pde
PdeGRAS39	Podel.05G240900	Pde
PdeGRAS40	Podel.06G018000	Pde
PdeGRAS41	Podel.06G023400	Pde
PdeGRAS42	Podel.06G093500	Pde
PdeGRAS43	Podel.06G123600	Pde
PdeGRAS44	Podel.07G031200	Pde
PdeGRAS45	Podel.07G034100	Pde
PdeGRAS46	Podel.07G060600	Pde
PdeGRAS47	Podel.07G069300	Pde
PdeGRAS48	Podel.07G128600	Pde
PdeGRAS49	Podel.07G143400	Pde
PdeGRAS50	Podel.08G071200	Pde
PdeGRAS51	Podel.08G152800	Pde
PdeGRAS52	Podel.09G032000	Pde
PdeGRAS53	Podel.09G032100	Pde
PdeGRAS54	Podel.09G032200	Pde
PdeGRAS55	Podel.09G032300	Pde
PdeGRAS56	Podel.09G032400	Pde
PdeGRAS57	Podel.09G049300	Pde
PdeGRAS58	Podel.09G077300	Pde
PdeGRAS59	Podel0G108800	Pde
PdeGRAS60	Podel0G145100	Pde
PdeGRAS61	Podel0G145200	Pde
PdeGRAS62	Podel0G145300	Pde
PdeGRAS63	Podel0G145400	Pde
PdeGRAS64	Podel0G145500	Pde
PdeGRAS65	Podel0G206500	Pde
PdeGRAS66	Podel1G129100	Pde
PdeGRAS67	Podel2G024300	Pde
PdeGRAS68	Podel2G099600	Pde
PdeGRAS69	Podel3G122600	Pde
PdeGRAS70	Podel4G064300	Pde
PdeGRAS71	Podel4G124400	Pde
PdeGRAS72	Podel4G173900	Pde
PdeGRAS73	Podel5G008300	Pde
PdeGRAS74	Podel5G095800	Pde
PdeGRAS75	Podel6G009500	Pde
PdeGRAS76	Podel6G022300	Pde
PdeGRAS77	Podel6G029800	Pde
PdeGRAS78	Podel6G030000	Pde
PdeGRAS79	Podel6G128400	Pde
PdeGRAS80	Podel6G149300	Pde
PdeGRAS81	Podel7G019700	Pde
PdeGRAS82	Podel7G020000	Pde
PdeGRAS83	Podel7G020100	Pde
PdeGRAS84	Podel7G027100	Pde
PdeGRAS85	Podel7G042300	Pde
PdeGRAS86	Podel7G134500	Pde
PdeGRAS87	Podel7G154900	Pde
PdeGRAS88	Podel9G010600	Pde
PdeGRAS89	Podel9G090300	Pde
PdeGRAS90	Podel.T067200	Pde
PdeGRAS91	Podel.T123400	Pde
PdeGRAS92	Podel.T179900	Pde
SoGRAS1	Solyc01T000316	So
SoGRAS2	Solyc01T002106	So
SoGRAS3	Solyc01T002687	So
SoGRAS4	Solyc01T003338	So
SoGRAS5	Solyc02T002167	So
SoGRAS6	Solyc02T002757	So
SoGRAS7	Solyc02T002778	So
SoGRAS8	Solyc02T002959	So
SoGRAS9	Solyc03T000325	So
SoGRAS10	Solyc03T002383	So
SoGRAS11	Solyc03T003531	So
SoGRAS12	Solyc04T000448	So
SoGRAS13	Solyc04T000571	So
SoGRAS14	Solyc04T002016	So
SoGRAS15	Solyc05T002426	So
SoGRAS16	Solyc05T002461	So
SoGRAS17	Solyc05T002534	So
SoGRAS18	Solyc06T000325	So
SoGRAS19	Solyc06T000653	So
SoGRAS20	Solyc06T000710	So
SoGRAS21	Solyc06T002468	So
SoGRAS22	Solyc06T002585	So
SoGRAS23	Solyc07T001633	So
SoGRAS24	Solyc07T001795	So
SoGRAS25	Solyc07T002006	So
SoGRAS26	Solyc07T002561	So
SoGRAS27	Solyc07T002691	So
SoGRAS28	Solyc07T002787	So
SoGRAS29	Solyc08T000411	So
SoGRAS30	Solyc08T002162	So
SoGRAS31	Solyc08T002300	So
SoGRAS32	Solyc09T000503	So
SoGRAS33	Solyc09T000911	So
SoGRAS34	Solyc09T002076	So
SoGRAS35	Solyc10T002048	So
SoGRAS36	Solyc10T002919	So
SoGRAS37	Solyc10T002920	So
SoGRAS38	Solyc10T002934	So
SoGRAS39	Solyc11T000056	So
SoGRAS40	Solyc11T000510	So
SoGRAS41	Solyc11T000700	So
SoGRAS42	Solyc11T000844	So
SoGRAS43	Solyc12T000032	So
SoGRAS44	Solyc12T002083	So
SoGRAS45	Solyc12T002743	So
SoGRAS46	Solyc12T002806	So

## Sheet: Table S4
Table S4. Chromosome position information of PdeGRAS gene family
Chromosome/Scaffold	Gene ID	Gene Name	Start Position	End Position
Chr01	Podel.01G026000.1	PdeGRAS1	1913885	1916712
Chr01	Podel.01G115600.1	PdeGRAS2	9263847	9267045
Chr01	Podel.01G130300.1	PdeGRAS3	10657325	10661185
Chr01	Podel.01G179700.1	PdeGRAS4	15185468	15187138
Chr01	Podel.01G252600.1	PdeGRAS5	26147717	26150925
Chr01	Podel.01G252700.1	PdeGRAS6	26161153	26164852
Chr01	Podel.01G252800.1	PdeGRAS7	26194343	26196316
Chr01	Podel.01G252900.1	PdeGRAS8	26203028	26205521
Chr01	Podel.01G253000.1	PdeGRAS9	26216504	26219014
Chr01	Podel.01G297900.1	PdeGRAS10	30494599	30495983
Chr01	Podel.01G327000.1	PdeGRAS11	33500991	33506596
Chr01	Podel.01G345500.1	PdeGRAS12	35553468	35555821
Chr01	Podel.01G353400.1	PdeGRAS13	36223295	36225647
Chr01	Podel.01G386000.1	PdeGRAS14	40859234	40863868
Chr01	Podel.01G432800.1	PdeGRAS15	46625504	46628706
Chr02	Podel.02G038300.1	PdeGRAS16	2584486	2586024
Chr02	Podel.02G080400.1	PdeGRAS17	5729282	5733167
Chr02	Podel.02G093800.1	PdeGRAS18	6736188	6737949
Chr02	Podel.02G157900.1	PdeGRAS19	11734090	11736762
Chr02	Podel.02G158700.1	PdeGRAS20	11833803	11836443
Chr02	Podel.02G218100.1	PdeGRAS21	17932800	17934488
Chr03	Podel.03G068200.1	PdeGRAS22	8940387	8942253
Chr03	Podel.03G117100.1	PdeGRAS23	13298062	13300371
Chr03	Podel.03G117400.1	PdeGRAS24	13336441	13340216
Chr03	Podel.03G131000.1	PdeGRAS25	14588138	14591356
Chr03	Podel.03G218800.1	PdeGRAS26	21171298	21174058
Chr04	Podel.04G078200.1	PdeGRAS27	7081124	7083967
Chr04	Podel.04G085500.1	PdeGRAS28	7635412	7637570
Chr04	Podel.04G097100.1	PdeGRAS29	8801045	8803394
Chr04	Podel.04G214600.1	PdeGRAS30	21696623	21697502
Chr04	Podel.04G214700.1	PdeGRAS31	21697505	21698784
Chr05	Podel.05G106000.1	PdeGRAS32	7585269	7587346
Chr05	Podel.05G138000.1	PdeGRAS33	10422541	10424963
Chr05	Podel.05G139700.1	PdeGRAS34	10655782	10657771
Chr05	Podel.05G158200.1	PdeGRAS35	13858722	13860673
Chr05	Podel.05G186400.1	PdeGRAS36	19268884	19270886
Chr05	Podel.05G198100.1	PdeGRAS37	20587769	20591694
Chr05	Podel.05G202100.1	PdeGRAS38	21146260	21148304
Chr05	Podel.05G240900.1	PdeGRAS39	24190655	24192202
Chr06	Podel.06G018000.1	PdeGRAS40	1268760	1272839
Chr06	Podel.06G023400.1	PdeGRAS41	1669279	1671003
Chr06	Podel.06G093500.1	PdeGRAS42	7209745	7213160
Chr06	Podel.06G123600.1	PdeGRAS43	9932291	9935913
Chr07	Podel.07G031200.1	PdeGRAS44	2436207	2440244
Chr07	Podel.07G034100.1	PdeGRAS45	2675262	2677338
Chr07	Podel.07G060600.1	PdeGRAS46	6046851	6048940
Chr07	Podel.07G069300.1	PdeGRAS47	7814494	7816029
Chr07	Podel.07G128600.1	PdeGRAS48	14241866	14243616
Chr07	Podel.07G143400.1	PdeGRAS49	15162752	15164603
Chr08	Podel.08G071200.1	PdeGRAS50	4700556	4704435
Chr08	Podel.08G152800.1	PdeGRAS51	10538682	10541995
Chr09	Podel.09G032000.1	PdeGRAS52	4120943	4124546
Chr09	Podel.09G032100.1	PdeGRAS53	4133417	4136309
Chr09	Podel.09G032200.1	PdeGRAS54	4149451	4151427
Chr09	Podel.09G032300.1	PdeGRAS55	4159789	4161960
Chr09	Podel.09G032400.1	PdeGRAS56	4171028	4174203
Chr09	Podel.09G049300.1	PdeGRAS57	5385117	5387818
Chr09	Podel.09G077300.1	PdeGRAS58	7335393	7336786
Chr10	Podel.10G108800.1	PdeGRAS59	11715536	11718131
Chr10	Podel.10G145100.1	PdeGRAS60	14255108	14256448
Chr10	Podel.10G145200.1	PdeGRAS61	14257668	14259137
Chr10	Podel.10G145300.1	PdeGRAS62	14261195	14262844
Chr10	Podel.10G145400.1	PdeGRAS63	14266782	14268470
Chr10	Podel.10G145500.1	PdeGRAS64	14272463	14274229
Chr10	Podel.10G206500.1	PdeGRAS65	18452528	18454092
Chr11	Podel.11G129100.1	PdeGRAS66	15561049	15564911
Chr12	Podel.12G024300.1	PdeGRAS67	2054860	2056167
Chr12	Podel.12G099600.1	PdeGRAS68	11637097	11638647
Chr13	Podel.13G122600.1	PdeGRAS69	13131124	13132790
Chr14	Podel.14G064300.1	PdeGRAS70	4724366	4727711
Chr14	Podel.14G124400.1	PdeGRAS71	9140900	9142674
Chr14	Podel.14G173900.1	PdeGRAS72	13277005	13280605
Chr15	Podel.15G008300.1	PdeGRAS73	512096	513399
Chr15	Podel.15G095800.1	PdeGRAS74	11489283	11490842
Chr16	Podel.16G009500.1	PdeGRAS75	465228	469293
Chr16	Podel.16G022300.1	PdeGRAS76	1326323	1329592
Chr16	Podel.16G029800.1	PdeGRAS77	1776501	1777652
Chr16	Podel.16G030000.1	PdeGRAS78	1802182	1803804
Chr16	Podel.16G128400.1	PdeGRAS79	12952476	12954323
Chr16	Podel.16G149300.1	PdeGRAS80	14728069	14731171
Chr17	Podel.17G019700.1	PdeGRAS81	1855087	1857796
Chr17	Podel.17G020000.1	PdeGRAS82	1869172	1870014
Chr17	Podel.17G020100.1	PdeGRAS83	1876040	1881685
Chr17	Podel.17G027100.1	PdeGRAS84	2468072	2470432
Chr17	Podel.17G042300.1	PdeGRAS85	3566458	3568519
Chr17	Podel.17G134500.1	PdeGRAS86	13819818	13822439
Chr17	Podel.17G154900.1	PdeGRAS87	15435323	15437860
Chr19	Podel.19G010600.1	PdeGRAS88	1061190	1062661
Chr19	Podel.19G090300.1	PdeGRAS89	11828194	11829877
scaffold_1936	Podel.T067200.1	PdeGRAS90	63	2217
scaffold_296	Podel.T123400.1	PdeGRAS91	24662	27855
scaffold_475	Podel.T179900.1	PdeGRAS92	13425	17141

## Sheet: Table S5
Table S5. Synteny analysis of PdeGRASs
Gene ID	Gene ID	Type of duplication
Podel.01G252600	Podel.01G252700	tandem duplication
Podel.01G252700	Podel.01G252800
Podel.01G252900	Podel.01G253000
Podel.09G032000	Podel.09G032100
Podel.09G032100	Podel.09G032200
Podel.09G032300	Podel.09G032400
Podel.10G145100	Podel.10G145200
Podel.10G145200	Podel.10G145300
Podel.10G145300	Podel.10G145400
Podel.10G145400	Podel.10G145500
Podel.17G020000	Podel.17G020100
Podel.01G026000.1	Podel.03G218800.1	segmental duplication
Podel.01G115600.1	Podel.03G131000.1
Podel.01G130300.1	Podel.03G117100.1
Podel.01G179700.1	Podel.03G068200.1
Podel.01G252600.1	Podel.06G093500.1
Podel.01G252600.1	Podel.08G071200.1
Podel.01G252600.1	Podel.09G032000.1
Podel.01G297900.1	Podel.09G077300.1
Podel.01G252600.1	Podel.10G206500.1
Podel.01G432800.1	Podel.11G129100.1
Podel.01G386000.1	Podel.14G173900.1
Podel.01G386000.1	Podel.16G009500.1
Podel.02G157900.1	Podel.03G117100.1
Podel.02G038300.1	Podel.05G240900.1
Podel.02G080400.1	Podel.05G198100.1
Podel.02G093800.1	Podel.05G186400.1
Podel.02G218100.1	Podel.10G145100.1
Podel.02G218100.1	Podel.14G124400.1
Podel.02G157900.1	Podel.14G064300.1
Podel.04G085500.1	Podel.17G154900.1
Podel.04G097100.1	Podel.17G134500.1
Podel.04G078200.1	Podel.17G164100.1
Podel.05G138000.1	Podel.07G031200.1
Podel.05G139700.1	Podel.07G034100.1
Podel.05G158200.1	Podel.07G060600.1
Podel.06G093500.1	Podel.08G071200.1
Podel.06G093500.1	Podel.09G032000.1
Podel.06G093500.1	Podel.10G206500.1
Podel.06G123600.1	Podel.16G149300.1
Podel.06G023400.1	Podel.16G022300.1
Podel.06G018000.1	Podel.16G009500.1
Podel.07G128600.1	Podel.17G042300.1
Podel.07G143400.1	Podel.17G027100.1
Podel.08G071200.1	Podel.09G032000.1
Podel.08G071200.1	Podel.10G206500.1
Podel.08G152800.1	Podel.10G108800.1
Podel.09G032000.1	Podel.10G206500.1
Podel.09G077300.1	Podel.16G128400.1
Podel.10G145100.1	Podel.14G124400.1
Podel.10G108800.1	Podel.17G134500.1
Podel.12G099600.1	Podel.15G095800.1
Podel.12G024300.1	Podel.15G008300.1
Podel.13G122600.1	Podel.19G090300.1
Podel.14G173900.1	Podel.16G009500.1
Podel.17G020100.1	Podel.17G021900.1
Podel.01G115600.1	AT1G63100.2	Collinearity relationship with Arabidopsis
Podel.01G252600.1	AT1G07520.3
Podel.01G252600.1	AT2G29060.1
Podel.01G252600.1	AT2G37650.1
Podel.01G130300.1	AT2G45160.1
Podel.01G252600.1	AT3G46600.1
Podel.01G179700.1	AT3G13840.1
Podel.01G252600.1	AT5G59450.1
Podel.02G080400.1	AT1G21450.1
Podel.02G157900.1	AT2G45160.1
Podel.02G157900.1	AT3G60630.1
Podel.02G157900.1	AT4G00150.1
Podel.02G093800.1	AT4G08250.1
Podel.03G131000.1	AT1G63100.2
Podel.03G117100.1	AT2G45160.1
Podel.03G117100.1	AT3G60630.1
Podel.03G068200.1	AT3G13840.1
Podel.04G097100.1	AT1G66350.1
Podel.04G085500.1	AT5G52510.1
Podel.05G198100.1	AT1G21450.1
Podel.05G138000.1	AT3G50650.1
Podel.05G158200.1	AT3G49950.1
Podel.05G139700.1	AT4G36710.1
Podel.05G186400.1	AT4G08250.1
Podel.05G138000.1	AT5G66770.1
Podel.06G093500.1	AT2G37650.1
Podel.06G093500.1	AT2G29060.1
Podel.07G031200.1	AT3G50650.1
Podel.07G060600.1	AT3G49950.1
Podel.07G034100.1	AT4G36710.1
Podel.07G060600.1	AT5G67411.1
Podel.07G031200.1	AT5G66770.1
Podel.08G152800.1	AT1G14920.1
Podel.08G071200.1	AT1G07520.3
Podel.08G152800.1	AT2G01570.1
Podel.08G071200.1	AT2G37650.1
Podel.08G071200.1	AT2G29060.1
Podel.08G071200.1	AT3G46600.1
Podel.08G071200.1	AT5G59450.1
Podel.09G032000.1	AT1G07520.3
Podel.09G032000.1	AT2G29060.1
Podel.09G032000.1	AT2G37650.1
Podel.09G032000.1	AT3G46600.1
Podel.09G032000.1	AT5G59450.1
Podel.10G108800.1	AT1G14920.1
Podel.10G108800.1	AT2G01570.1
Podel.10G206500.1	AT2G37650.1
Podel.10G206500.1	AT2G29060.1
Podel.10G206500.1	AT3G46600.1
Podel.10G206500.1	AT5G59450.1
Podel.14G173900.1	AT2G04890.1
Podel.14G064300.1	AT2G45160.1
Podel.14G064300.1	AT3G60630.1
Podel.14G173900.1	AT5G48150.1
Podel.16G009500.1	AT4G17230.1
Podel.17G134500.1	AT1G66350.1
Podel.17G134500.1	AT1G66350.1
Podel.01G252600.1	LOC_Os01g62460.1	Collinearity relationship with O. sativa
Podel.01G026000.1	LOC_Os01g71970.1
Podel.01G179700.1	LOC_Os03g29480.1
Podel.02G080400.1	LOC_Os01g65900.1
Podel.02G158700.1	LOC_Os02g44360.1
Podel.03G218800.1	LOC_Os01g71970.1
Podel.03G117100.1	LOC_Os02g44360.1
Podel.03G068200.1	LOC_Os03g29480.1
Podel.05G198100.1	LOC_Os01g65900.1
Podel.05G202100.1	LOC_Os11g06180.1
Podel.06G093500.1	LOC_Os01g62460.1
Podel.06G123600.1	LOC_Os11g03110.1
Podel.06G123600.1	LOC_Os05g40710.1
Podel.07G031200.1	LOC_Os03g51330.1
Podel.08G071200.1	LOC_Os01g62460.1
Podel.08G071200.1	LOC_Os11g47890.1
Podel.08G071200.1	LOC_Os12g38490.1
Podel.09G032000.1	LOC_Os01g62460.1
Podel.09G032000.1	LOC_Os12g38490.1
Podel.10G206500.1	LOC_Os01g62460.1
Podel.10G206500.1	LOC_Os11g47890.1
Podel.10G206500.1	LOC_Os12g38490.1
Podel.12G099600.1	LOC_Os01g67650.1
Podel.14G064300.1	LOC_Os04g46860.1
Podel.14G173900.1	LOC_Os07g39470.1
Podel.15G095800.1	LOC_Os01g67650.1
Podel.16G149300.1	LOC_Os11g03110.1
Podel.16G149300.1	LOC_Os12g02870.1
Podel.16G149300.1	LOC_Os05g40710.1
Podel.01G130300.1	Solyc01T002687.1	Collinearity relationship with S. lycopersicum
Podel.01G252600.1	Solyc10T002934.1
Podel.01G179700.1	Solyc12T002083.1
Podel.01G345500.1	Solyc02T002959.1
Podel.01G179700.1	Solyc03T003531.1
Podel.01G353400.1	Solyc03T002383.1
Podel.01G252600.1	Solyc06T002468.1
Podel.01G386000.1	Solyc07T002691.1
Podel.01G432800.1	Solyc07T002561.1
Podel.01G130300.1	Solyc08T002162.1
Podel.01G115600.1	Solyc08T002300.1
Podel.01G252600.1	Solyc09T000503.1
Podel.02G157900.1	Solyc01T002687.1
Podel.02G080400.1	Solyc04T002016.1
Podel.02G218100.1	Solyc05T002461.1
Podel.02G157900.1	Solyc08T002162.1
Podel.02G038300.1	Solyc09T002076.1
Podel.03G117100.1	Solyc01T002687.1
Podel.03G068200.1	Solyc12T002083.1
Podel.03G068200.1	Solyc03T003531.1
Podel.03G117100.1	Solyc08T002162.1
Podel.03G131000.1	Solyc08T002300.1
Podel.04G097100.1	Solyc11T000510.1
Podel.04G085500.1	Solyc03T000325.1
Podel.05G139700.1	Solyc02T002167.1
Podel.05G198100.1	Solyc04T002016.1
Podel.05G240900.1	Solyc09T002076.1
Podel.06G093500.1	Solyc10T002934.1
Podel.06G123600.1	Solyc10T002048.1
Podel.06G018000.1	Solyc04T000571.1
Podel.06G018000.1	Solyc05T002534.1
Podel.06G093500.1	Solyc06T002468.1
Podel.06G023400.1	Solyc07T001633.1
Podel.06G018000.1	Solyc07T002691.1
Podel.06G093500.1	Solyc09T000503.1
Podel.07G034100.1	Solyc02T002167.1
Podel.07G060600.1	Solyc02T002778.1
Podel.07G128600.1	Solyc07T002006.1
Podel.08G071200.1	Solyc10T002934.1
Podel.08G071200.1	Solyc04T000448.1
Podel.08G071200.1	Solyc05T002426.1
Podel.08G071200.1	Solyc06T002468.1
Podel.08G071200.1	Solyc09T000503.1
Podel.09G032000.1	Solyc10T002934.1
Podel.09G032000.1	Solyc05T002426.1
Podel.09G032000.1	Solyc06T002468.1
Podel.09G032000.1	Solyc09T000503.1
Podel.10G145100.1	Solyc01T002106.1
Podel.10G206500.1	Solyc04T000448.1
Podel.10G206500.1	Solyc05T002426.1
Podel.10G145100.1	Solyc05T002461.1
Podel.10G206500.1	Solyc06T002468.1
Podel.10G206500.1	Solyc09T000503.1
Podel.11G129100.1	Solyc12T000032.1
Podel.11G129100.1	Solyc07T002561.1
Podel.13G122600.1	Solyc11T000844.1
Podel.14G064300.1	Solyc01T002687.1
Podel.14G124400.1	Solyc05T002461.1
Podel.14G173900.1	Solyc05T002534.1
Podel.14G173900.1	Solyc07T002691.1
Podel.14G173900.1	Solyc07T001795.1
Podel.15G095800.1	Solyc03T002383.1
Podel.16G149300.1	Solyc10T002048.1
Podel.16G009500.1	Solyc04T000571.1
Podel.16G009500.1	Solyc05T002534.1
Podel.16G022300.1	Solyc07T001633.1
Podel.16G009500.1	Solyc07T002691.1
Podel.17G134500.1	Solyc11T000510.1
Podel.17G154900.1	Solyc03T000325.1
Podel.17G042300.1	Solyc07T002006.1
Podel.19G090300.1	Solyc11T000844.1

## Sheet: Table S6
Table S6. GO enrichment analysis of PdeDELLA genes
Gene name	Gene ID	GO_annotation
PdeGRAS27	Podel.04G078200	Molecular Function: transcription factor activity, sequence-specific DNA binding (GO:0003700);; Cellular Component: nucleus (GO:0005634);; Biological Process: regulation of transcription, DNA-templated (GO:0006355);; Molecular Function: cysteine-type peptidase activity (GO:0008234);; Biological Process: response to ethylene (GO:0009723);; Biological Process: response to abscisic acid (GO:0009737)…
PdeGRAS29	Podel.04G097100	Molecular Function: transcription cofactor activity (GO:0003712);; Cellular Component: nucleus (GO:0005634);;
PdeGRAS51	Podel.08G152800	Molecular Function: transcription cofactor activity (GO:0003712);; Cellular Component: nucleus (GO:0005634);;
PdeGRAS59	Podel.10G108800	Molecular Function: transcription factor activity, sequence-specific DNA binding (GO:0003700);; Molecular Function: transcription cofactor activity (GO:0003712);; Cellular Component: nucleus (GO:0005634);; Biological Process: regulation of transcription, DNA-templated (GO:0006355);; Biological Process: response to ethylene (GO:0009723);; Biological Process: response to abscisic acid (GO:0009737);…
PdeGRAS77	Podel.16G029800	Biological Process: response to acid chemical (GO:0001101);; Molecular Function: molecular_function (GO:0003674);; Molecular Function: nucleic acid binding (GO:0003676);; Molecular Function: DNA binding (GO:0003677);; Molecular Function: transcription factor activity, sequence-specific DNA binding (GO:0003700);; Molecular Function: binding (GO:0005488);; Cellular Component: cellular_component (GO…
PdeGRAS78	Podel.16G030000	Biological Process: response to acid chemical (GO:0001101);; Molecular Function: molecular_function (GO:0003674);; Molecular Function: nucleic acid binding (GO:0003676);; Molecular Function: DNA binding (GO:0003677);; Molecular Function: transcription factor activity, sequence-specific DNA binding (GO:0003700);; Molecular Function: binding (GO:0005488);; Cellular Component: cellular_component (GO…
PdeGRAS81	Podel.17G019700	Molecular Function: transcription factor activity, sequence-specific DNA binding (GO:0003700);; Cellular Component: nucleus (GO:0005634);; Biological Process: regulation of transcription, DNA-templated (GO:0006355);; Biological Process: response to ethylene (GO:0009723);; Biological Process: response to abscisic acid (GO:0009737);; Biological Process: salicylic acid mediated signaling pathway (GO…
PdeGRAS86	Podel.17G134500	Molecular Function: transcription factor activity, sequence-specific DNA binding (GO:0003700);; Molecular Function: transcription cofactor activity (GO:0003712);; Cellular Component: nucleus (GO:0005634);; Biological Process: regulation of transcription, DNA-templated (GO:0006355);; Biological Process: response to ethylene (GO:0009723);; Biological Process: response to abscisic acid (GO:0009737);…
PdeGRAS91	Podel.T123400	Molecular Function: transcription factor activity, sequence-specific DNA binding (GO:0003700);; Cellular Component: nucleus (GO:0005634);; Biological Process: regulation of transcription, DNA-templated (GO:0006355);; Molecular Function: cysteine-type peptidase activity (GO:0008234);; Biological Process: response to ethylene (GO:0009723);; Biological Process: response to abscisic acid (GO:0009737)…

## Sheet: Table S7
Table S7. Abbreviations
PEG	Polyethylene glycol
GFP	Green fluorescent protein
ABA	Abscisic acid
GA	Gibberellin
qRT-PCR	Quantitative Real-Time Polymerase Chain Reaction
35S	The CaMV 35S promoter
ABRE	Abscisic acid-responsive element
ARE	Anti-oxidative responsive element
GARE	Gibberellin-responsive element
MBS	MYB binding site involved in drought-inducibility
MYB	MYB response element
STRE	Stress-responsive element
TATC-box	Cis-acting element involved in gibberellin-responsiveness
